# Supplementary material for: TRIM28 SUMOylates and stabilizes NLRP3 to facilitate inflammasome activation
Source: Nat Commun. 2021 Aug 9;12:4794. doi: 10.1038/s41467-021-25033-4 (PMC8352945; doi:10.1038/s41467-021-25033-4)
Supplement: Supplementary file 3 — Source Data [file 41467_2021_25033_MOESM3_ESM.xlsx]

## Sheet: figure1
a
Accession	Protein names	Gene names	MW [kDa]	Protein score	Sequence coverage (%)	# Unique Peptides	# Peptides	# PSMs
Q8R4B8	NACHT, LRR and PYD domains-containing protein 3	Nlrp3	118.198	1404.93	32.91	28	28	33
Q62318	Transcription intermediary factor 1-beta	Trim28	88.7905	105.111	3.48	3	3	3

## Sheet: figure2
b
	Il1b mRNA (Folds)	WT			Trim28CKO			P value
	PBS	1	2.91835	2.80071	1.44967	1.0323	0.69005
	LPS	48737.9	54016.7	51712.3	42770.5	48846	40067.5	0.0652644
	Nlrp3 mRNA (Folds)	WT			Trim28CKO			P value
	PBS	1	0.850797	0.891373	0.665694	0.623158	0.728268
	LPS	72.1147	63.7671	57.8128	56.1965	54.222	50.6072	0.0710421
d
	Il1b mRNA (Folds)	Ctlri siRNA			Trim28 siRNA			P value
	PBS	1	0.758685	1.21543	0.884827	1.03726	0.64355
	LPS	2932.38	2544.79	3227.74	2444.55	2268.65	2652.41	0.120305
	Nlrp3 mRNA (Folds)	Ctlri siRNA			Trim28 siRNA			P value
	PBS	1	0.914106	1.27156	1.01762	1.4792	0.821232
	LPS	29.8509	28.7369	31.0051	25.7879	24.5329	29.6194	0.125306

## Sheet: figure3
a
IL-1β(pg ml-1)	WT			Trim28CKO			P value
0	0.5625	0.4375	1.21875	0.15625	2.03125	1.125
LPS	11.75	13.7188	14.4687	4.09375	3.40625	4.34375
LPS+ATP	477.656	582.25	432.313	136.469	279.5	247.687	0.0112413
LPS+Nig	629.375	573.313	638.063	416.594	428.469	312.031	0.00568787
LPS+poly(dA:dT)	675.531	711.188	559.062	733.375	781.719	720.469	0.123164
b
TNF-α(ng ml-1)	WT			Trim28CKO			P value
0	2.31141	2.54965	2.412	2.36082	2.30259	2.35376
LPS	47.4191	47.3379	38.3644	47.0644	45.702	45.1549
LPS+ATP	43.9161	39.1638	40.3796	41.1985	41.832	46.0126	0.420786
LPS+poly(dA:dT)	46.1185	40.8773	45.1638	40.8738	46.2296	48.1761	0.721037
IL-6 (ng ml-1)	WT			Trim28CKO			P value
0	0.000806451	0.0322581	0.0225807	0.0137097	0.0290323	0.0177419
LPS	24.2613	22.3645	17.6282	21.2194	20.7016	19.7282
LPS+ATP	18.0613	16.2129	15.0911	16.9435	18.4468	18.8298	0.194614
LPS+poly(dA:dT)	15.8758	14.8129	16.9685	16.1008	24.6815	23.4403	0.114958
d
IL-1β(pg ml-1)	Ctlri siRNA			Trim28 siRNA			P value
0	0.8125	2.84375	0.0937506	0.625	2.03125	2.71875
LPS	6.09375	3.46875	7.5625	11.2187	3.09375	9.5625
LPS+ATP	269.031	328.5	278.125	168	195.281	165.531	0.00513437
e
IL-1β(pg ml-1)	WT								Trim28CKO								P value
PBS	0.28125	1.21875	0.5
LPS	398.469	343.656	442.188	508.281	271.125	252.312	370.188	394.5	125.188	129.281	157.312	107.031	141.281	174.281	65.9375	203.031	5.92143e-06
TNF-α(ng ml-1)	WT								Trim28CKO								P value
PBS	4.15153	4.87506	3.96918
LPS	16.8751	14.4809	16.9092	18.2409	18.8939	16.8339	13.6468	14.3398	14.1468	11.3056	16.2515	16.8115	21.3268	18.3033	20.4821	16.7304	0.637228
IL-6(ng ml-1)	WT								Trim28CKO								P value
PBS	0.016129	0.0120968	0.0282258
LPS	18.9288	20.7688	18.9624	28.629	28.1438	23.4274	26.9812	23.5296	19.4167	13.9086	19.4382	20.0296	24.4005	18.1358	24.4032	27.2997	0.195088

## Sheet: figure 4
e		WT					Trim28CKO					P value
	First line/First line	1	1	1	1	1	1	1	1	1	1
	Second line/First line	0.711262	0.71215	0.718116	0.714318	0.713887	0.600488	0.605299	0.602461	0.604404	0.605354	1.36356e-12
	Third line/First line	0.4301	0.429474	0.429322	0.425156	0.426028	0.0492282	0.0497363	0.0457142	0.0503734	0.0505558	2.74725e-17

## Sheet: Supplementary Figure 1
a	Trim28 mRNA (Folds)
	0	1	1.00723	0.959418
	LPS 2h	0.505181	0.497195	0.542925
	LPS 4h	0.220258	0.218814	0.244613
	LPS 8h	0.151175	0.154455	0.147201
	LPS 12h	0.613443	0.65576	0.635723
	LPS 24h	1.54962	1.56292	1.52488
b
Tnfa mRNA (Folds)	WT			Trim28CKO			P value
PBS	1	1.36197	1.04371	2.33693	2.38918	2.11698
LPS	497.038	426.829	418.76	669.007	832.113	307.129	0.379125
Il6 mRNA (Folds)	WT			Trim28CKO			P value
PBS	1	0.890352	0.293191	1.06128	2.18819	1.56213
LPS	5149.73	4871.45	4740.04	4357.02	5237.21	5607.28	0.725773
d
Tnfa mRNA (Folds)	Ctlri siRNA			Trim28 siRNA			P value
PBS	1	0.965936	0.737135	1.40444	1.47427	1.19748
LPS	398.932	364.557	377.413	385.343	382.681	442.643	0.349701
Il6 mRNA (Folds)	Ctlri siRNA			Trim28 siRNA			P value
PBS	1	1.14076	0.659754	0.965936	0.933033	0.965936
LPS	112.206	90.5097	103.25	84.4485	86.2229	51.6251	0.0964937
e
TNF-α(ng ml-1)	Ctlri siRNA			Trim28 siRNA			P value
0	0.259059	0.197294	0.183176	0.237882	0.206118	0.211412
LPS	16.0549	14.6855	16.7361	13.8438	15.0473	15.8608
LPS+ATP	14.1808	14.7208	15.8996	15.4885	14.1985	18.4461	0.458719
IL-6 (ng ml-1)	Ctlri siRNA			Trim28 siRNA			P value
0	1.17043	1.63871	0.883333	0.75914	1.67688	0.7
LPS	11.9978	13.965	11.864	12.4742	8.71613	11.4473
LPS+ATP	15.3021	12.5602	13.2242	13.3086	10.6414	14.2925	0.526464
